# Supplementary material for: Impact of Fixed Oil on Ostwald Ripening of Anti-Oral Cancer Nanoemulsions Loaded with Amomum kravanh Essential Oil
Source: Pharmaceutics. 2022 Apr 26;14(5):938. doi: 10.3390/pharmaceutics14050938 (PMC9146979; doi:10.3390/pharmaceutics14050938)
Supplement: Supplementary file 1 [file pharmaceutics-14-00938-s001.zip]

Archive with 1 entries (1 files):
- pharmaceutics-1676867-supplementary.pdf
